# Supplementary material for: Mapping restricted introgression across the genomes of admixed indigenous African cattle breeds
Source: Genet Sel Evol. 2023 Dec 14;55:91. doi: 10.1186/s12711-023-00861-8 (PMC10722721; doi:10.1186/s12711-023-00861-8)
Supplement: Supplementary file 3 — Additional file 3: Table S3. Regions of restricted introgression. Regions of restricted introgression for the European taurine S1 approach (a) and for the African taurine S1 approach (b). [file 12711_2023_861_MOESM3_ESM.xlsx]

## Sheet: European Bos taurus S1 approach
Table S3a. Regions of restricted introgression for the European Bos taurus S1 approach.
Region ID	Chr	Start	Stop	N*	v$	Length	Gene(s)
REG_eu6	1	11767413	11824745	27	2.95374	57332
REG_eu14	1	14758666	14820634	11	2.54187	61968
REG_eu23	1	41521397	41583019	33	3.48569	61622	EPHA6
REG_eu35	1	50163444	50367023	15	3.04081	203579	CBLB
REG_eu36	1	50465016	50613459	37	3.92545	148443	CBLB
REG_eu41	1	56722757	56762823	27	3.06889	40066	PHLDB2; ABHD10; TAGLN3
REG_eu44	1	58173133	58180318	20	3.15563	7185	SPICE1
REG_eu63	1	81800919	81822072	16	3.28631	21153	MAP3K13
REG_eu69	1	84283782	84315950	32	2.53528	32168
REG_eu71	1	84662068	84895043	49	2.97948	232975
REG_eu78	1	91776979	91818503	23	2.33781	41524	ALADL2
REG_eu82	1	94480263	94533715	12	2.93363	53452	SPATA16
REG_eu92	1	106604935	106754475	12	3.44975	149540	PPM1L
REG_eu97	1	110252667	110259716	10	2.9029	7049	VEPH1
REG_eu98	1	110311537	110473149	25	2.66629	161612	VEPH1; CCNL1
REG_eu100	1	110636417	110727321	13	2.43055	90904	ENSBTAG00000018009
REG_eu114	1	115868421	115928107	17	3.5303	59686
REG_eu122	1	121975278	122022583	96	2.83065	47305	ENSBTAG00000054268
REG_eu137	1	129250264	129337527	32	2.83612	87263
REG_eu149	1	133806240	133972742	33	3.06813	166502
REG_eu170	1	140292181	140351481	14	2.70918	59300	DSCAM; ENSBTAG00000054486
REG_eu192	2	8616166	8661050	57	3.04996	44884
REG_eu196	2	9155542	9187631	21	3.02829	32089
REG_eu241	2	46398504	46528470	25	3.83569	129966
REG_eu250	2	59749740	59832050	25	2.95469	82310	THSD7B
REG_eu252	2	61258515	61334410	15	3.06251	75895
REG_eu254	2	62453920	62487303	10	2.82316	33383
REG_eu294	2	71470239	71620228	29	2.77167	149989	TMEM177; PTPN4
REG_eu296	2	71906030	72051869	35	2.76336	145839	EPB41L5; TMEM185B; RALB
REG_eu299	2	72537827	72760283	45	2.66328	222456	ENSBTAG00000051422; GLI2
REG_eu301	2	72918814	73485595	93	2.80114	566781	TFCP2L1; CLASP1; ENSBTAG00000053411; NIFK; TSN
REG_eu302	2	73539538	73564613	14	3.094	25075
REG_eu307	2	82664446	82746981	13	2.70388	82535
REG_eu322	2	94972557	94991186	11	2.90406	18629	DYTN
REG_eu324	2	95251702	95314042	16	2.43611	62340	CPO
REG_eu334	2	102792666	102815997	10	2.57846	23331	BARD1
REG_eu340	2	111409126	111507139	16	3.54792	98013
REG_eu343	2	114161111	114343676	20	3.22459	182565
REG_eu351	2	115258512	115469305	33	3.17819	210793	COL4A3
REG_eu354	2	116194864	116371886	30	3.01936	177022	SPHKAP
REG_eu366	2	123533047	123634485	12	2.60833	101438
REG_eu383	2	128530016	128599466	16	3.0865	69450	STPG1; GRHL3
REG_eu385	2	128905193	128991079	33	2.57906	85886	SRSF10; PNRC2
REG_eu397	3	2468253	2739631	38	2.83829	271378	ENSBTAG00000022954; FAM78B
REG_eu415	3	44200479	44296996	14	3.17319	96517	PLPPR5
REG_eu430	3	73186640	73245871	32	3.13922	59231	NEGR1
REG_eu432	3	80344921	80403244	20	2.75054	58323
REG_eu437	3	90830495	90924169	24	2.68585	93674
REG_eu445	3	96897801	97058200	12	2.86336	160399
REG_eu449	3	98504574	98531464	15	2.95513	26890
REG_eu469	3	112906208	113016539	23	3.32875	110331	INPP5D; ATG16L1; ENSBTAG00000054491
REG_eu471	3	113360663	113409145	16	3.04668	48482	UGT1A1; DJB3
REG_eu488	4	16237986	16294371	12	3.6415	56385	ICA1
REG_eu502	4	23052160	23168923	10	2.80452	116763	DGKB
REG_eu504	4	23568256	23622099	19	3.42781	53843	ENSBTAG00000054772; AGMO
REG_eu521	4	33427856	33449352	11	2.81748	21496	ELAPOR2
REG_eu530	4	36742342	36908651	16	3.09106	166309
REG_eu534	4	39854921	39862575	12	3.10766	7654
REG_eu540	4	43102767	43255964	18	2.8379	153197	ENSBTAG00000022498
REG_eu570	4	68503564	68580983	23	3.06183	77419	HIBADH
REG_eu585	4	79019776	79035127	15	3.16392	15351	GLI3
REG_eu588	4	82069402	82146017	15	3.13091	76615	VPS41
REG_eu592	4	83694593	83800778	16	3.80697	106185
REG_eu611	4	89645244	89710851	10	2.87835	65607
REG_eu612	4	90317609	90492944	25	3.41275	175335
REG_eu613	4	90587929	90663607	24	3.16102	75678
REG_eu614	4	90719524	90901313	63	3.17571	181789	GRM8
REG_eu621	4	97110071	97231118	18	2.56994	121047	EXOC4
REG_eu622	4	97294417	97329017	11	3.12033	34600	EXOC4
REG_eu637	5	863989	935044	21	3.20648	71055	TSPAN8
REG_eu639	5	1111748	1219994	13	3.38273	108246	LGR5
REG_eu641	5	1336019	1381540	36	4.08281	45521	TMEM19; RAB21
REG_eu642	5	1431724	1515675	10	2.73732	83951	TBC1D15
REG_eu646	5	4171186	4230323	25	3.50977	59137
REG_eu649	5	4501871	4548757	10	3.34919	46886	ENSBTAG00000054123
REG_eu662	5	17082660	17145640	19	2.80713	62980	ENSBTAG00000020784
REG_eu678	5	28368127	28394327	14	3.08564	26200	SLC4A8
REG_eu681	5	29206427	29234177	24	3.43244	27750	DIP2B
REG_eu691	5	32557672	32630659	13	2.61762	72987	ENDOU; RPAP3
REG_eu692	5	35841977	35888006	14	3.13991	46029	NELL2
REG_eu693	5	36005828	36129679	89	2.71325	123851	TMEM117
REG_eu694	5	36184724	36223630	26	3.18725	38906	TMEM117
REG_eu700	5	40901879	40976741	28	3.4697	74862	SLC2A13
REG_eu704	5	41822886	41839685	27	4.01239	16799	KIF21A
REG_eu710	5	46462457	46622676	61	2.92302	160219	CAND1
REG_eu712	5	46846327	46940190	10	3.43978	93863
REG_eu713	5	47003123	47012531	32	3.70888	9408
REG_eu718	5	47784510	48015428	20	3.30934	230918	HMGA2
REG_eu720	5	48273104	48293153	21	3.5986	20049
REG_eu733	5	55038971	55148668	20	4.01328	109697
REG_eu736	5	56270124	56552898	154	3.07499	282774	LRP1; STAT6; B2; ENSBTAG00000031076; NEMP1; MYO1A; TAC3; ZBTB39; GPR182; ENSBTAG00000049045; ENSBTAG00000049081; ENSBTAG00000050051; RDH16; SDR9C7
REG_eu741	5	60274171	60294888	10	3.34476	20717	HAL
REG_eu748	5	67067676	67072429	10	3.38503	4753
REG_eu761	5	72822556	72883735	20	4.05926	61179
REG_eu781	5	93557031	93622767	16	2.7739	65736	SLC15A5
REG_eu790	5	98728302	98921924	33	2.88425	193622	TAS2R10; T2R10C; TAS2R8; TAS2R7; YBX3; STYK1
REG_eu791	5	99408991	99468605	14	3.17922	59614	KLRJ1; ENSBTAG00000051183
REG_eu793	5	99754106	99876700	26	2.76055	122594	GABARAPL1; TMEM52B; OLR1; CLEC7A; CLEC1A
REG_eu798	5	103372228	103448838	18	3.59783	76610	C1R; C1S
REG_eu805	5	106621325	106734230	22	3.02363	112905	TSPAN9
REG_eu816	5	111135174	111262485	49	2.85323	127311	ENTHD1
REG_eu828	5	113606590	113683566	21	2.62355	76976	ARFGAP3; ENSBTAG00000045575
REG_eu831	5	118871094	118961067	16	3.03958	89973
REG_eu832	5	119088182	119202083	20	3.04125	113901	ENSBTAG00000014987
REG_eu833	5	119259276	119443440	12	3.29581	184164	ZBED4; ALG12; CRELD2; PIM3; IL17REL; TTLL8
REG_eu838	6	5178947	5208573	19	3.3758	29626
REG_eu848	6	14118403	14146621	18	3.10788	28218
REG_eu863	6	21651846	21765486	17	3.09537	113640	CENPE; BDH2
REG_eu868	6	23544429	23635638	33	3.4834	91209	PPP3CA
REG_eu871	6	28057462	28216161	20	2.55679	158699
REG_eu880	6	39046517	39105913	42	2.60288	59396
REG_eu881	6	39463334	39737445	31	2.98393	274111
REG_eu899	6	69352660	69462708	107	2.92331	110048	ENSBTAG00000004082
REG_eu901	6	69916364	69953170	14	3.31128	36806
REG_eu902	6	70153230	70298778	27	2.77987	145548	KIT
REG_eu903	6	70723950	70769002	13	3.04957	45052
REG_eu913	6	84529638	84545153	15	3.15247	15515	ENSBTAG00000003523
REG_eu916	6	85194496	85215234	27	3.86405	20738	SULT1B1
REG_eu917	6	85570866	85634364	14	4.27522	63498	ODAM
REG_eu938	7	11893365	11913750	10	2.76705	20385	CCDC130
REG_eu947	7	15869819	16023466	21	3.23799	153647	ECSIT; CNN1; ELOF1; ACP5; ENSBTAG00000038680; ZNF557
REG_eu948	7	16284403	16389063	20	4.14593	104660	ENSBTAG00000040507; PEX11G; TEX45; ZNF358
REG_eu960	7	19377809	20102765	152	3.47693	724956	DPP9; MYDGF; TNFAIP8L1; SEMA6B; LRG1; PLIN5; PLIN4; HDGFL2; UBXN6; CHAF1A; SH3GL1; MPND; STAP2; ENSBTAG00000054165; FSD1; TMIGD2; SHD; YJU2; EBI3; ENSBTAG00000054046; ENSBTAG00000052694; SIRT6; CREB3L3; MAP2K2; ZBTB7A; PIAS4; ENSBTAG00000045914; EEF2; DAPK3; NMRK2; ATCAY; ENSBTAG00000051828
REG_eu965	7	20810724	20919262	19	3.48337	108538	ENSBTAG00000012868; ZNF555; ZNF554; THOP1; SGTA
REG_eu966	7	20979198	21084414	19	3.11392	105216	GNG7
REG_eu969	7	21693127	21829670	25	3.35826	136543	IL4; IL13; RAD50
REG_eu978	7	26109606	26229065	39	3.08737	119459	CCDC192
REG_eu984	7	35971693	36091073	24	3.08595	119380
REG_eu989	7	44587239	44656472	26	2.85769	69233	HSPA4
REG_eu990	7	44879620	44959311	31	3.05761	79691	FSTL4
REG_eu992	7	48377486	48451109	29	3.45307	73623	SPOCK1
REG_eu996	7	51423283	51823411	53	3.05961	400128
REG_eu998	7	52384513	52543375	26	3.27568	158862	ENSBTAG00000049493; SLC25A2; PCDHGA3; ENSBTAG00000048645; PCDHGA5; PCDHGC3; ENSBTAG00000053294; ENSBTAG00000054576; ENSBTAG00000055200; ENSBTAG00000048933
REG_eu1011	7	65932763	66219907	170	3.05613	287144	LARP1; ENSBTAG00000048681; CNOT8; GEMIN5; MRPL22
REG_eu1015	7	69314587	69435815	10	3.45887	121228	THG1L; LSM11; CLINT1
REG_eu1055	8	21606603	21700004	16	3.74896	93401
REG_eu1056	8	21783947	21852755	12	3.2687	68808
REG_eu1062	8	32888074	32908206	17	2.57208	20132
REG_eu1085	8	70771785	70855959	17	3.26841	84174	NKX3-1; NKX2-6
REG_eu1090	8	78308166	78371812	12	2.96779	63646	NTRK2
REG_eu1098	8	88945624	88962437	13	3.63059	16813	SHC3
REG_eu1109	8	94070387	94138635	10	3.16709	68248	ENSBTAG00000013445; ENSBTAG00000050829
REG_eu1111	8	94632124	94684282	22	2.60453	52158	ABCA1
REG_eu1113	8	96889441	96988243	12	2.54552	98802
REG_eu1121	8	103697848	103823539	17	3.44837	125691	WHRN; ATP6V1G1; TMEM268
REG_eu1134	8	107417187	107475383	14	2.41259	58196
REG_eu1156	9	17534013	17588842	12	2.85097	54829	MEI4
REG_eu1168	9	29165589	29380976	86	3.39786	215387
REG_eu1169	9	29538170	29561185	14	2.7865	23015
REG_eu1171	9	29813537	30071282	70	3.41878	257745	TBC1D32
REG_eu1174	9	31484320	31512776	18	3.53455	28456
REG_eu1191	9	68543573	68599981	10	3.32705	56408
REG_eu1194	9	69193990	69342754	12	3.68607	148764	AKAP7; ENSBTAG00000051600
REG_eu1198	9	70158444	70260167	20	2.70077	101723	MOXD1
REG_eu1204	9	73693382	73748319	30	2.74326	54937
REG_eu1209	9	77695069	77709479	12	3.69422	14410
REG_eu1225	10	3802754	3857262	10	3.29633	54508
REG_eu1231	10	8622353	8715231	14	3.63286	92878	WDR41
REG_eu1233	10	11557161	11672776	10	3.30992	115615	GPR137C; TXNDC16
REG_eu1254	10	35165968	35220257	10	2.67857	54289	THBS1
REG_eu1272	10	55628284	55636980	21	2.86742	8696	UNC13C
REG_eu1280	10	65393697	65415403	20	2.75815	21706
REG_eu1285	10	66657008	66727889	14	2.84924	70881
REG_eu1286	10	66803021	66894484	58	2.68325	91463
REG_eu1292	10	72433002	72531958	12	2.53479	98956	PPM1A
REG_eu1300	10	85693181	85742304	12	2.71833	49123	SYNDIG1L
REG_eu1307	10	93171903	93279984	32	2.82525	108081
REG_eu1308	10	93340142	93588406	33	2.80817	248264
REG_eu1319	11	3696512	3872914	12	2.9531	176402	INPP4A; COA5; UNC50; MGAT4A
REG_eu1322	11	5350043	5404423	16	2.71661	54380
REG_eu1364	11	38111209	38205140	11	3.29144	93931	CCDC88A
REG_eu1374	11	40573355	40596205	17	3.73414	22850
REG_eu1382	11	44767613	44812102	20	2.59091	44489	LIMS1; GCC2
REG_eu1384	11	44940451	44981493	12	3.20337	41042
REG_eu1391	11	50627385	50636918	12	2.75826	9533
REG_eu1393	11	55663605	55671346	12	3.11169	7741	CTN2
REG_eu1395	11	61113420	61187645	18	3.07752	74225	EHBP1
REG_eu1398	11	62120129	62173645	12	2.8779	53516
REG_eu1399	11	62310146	62343639	21	3.16657	33493	UGP2
REG_eu1402	11	63980697	64190671	47	2.58215	209974
REG_eu1408	11	65145563	65279464	38	3.24847	133901
REG_eu1415	11	67639394	67660567	19	2.66775	21173
REG_eu1417	11	70840360	71006824	12	3.44032	166464	WDR43; TRMT61B; SPDYA; PPP1CB
REG_eu1419	11	71556451	72018140	175	2.87097	461689	BABAM2; RBKS; MRPL33; ENSBTAG00000018680
REG_eu1420	11	72210067	72456973	48	2.97547	246906	IFT172; KRTCAP3; NRBP1; PPM1G; ZNF513; SNX17; EIF2B4; GTF3C2; MPV17; TRIM54; DJC5G; SLC30A3; CAD; ATRAID; SLC5A6
REG_eu1421	11	72594839	72777526	48	2.95132	182687	TMEM214; ENSBTAG00000051160; MAPRE3; DPYSL5
REG_eu1423	11	75379921	75391372	12	2.731	11451	KLHL29
REG_eu1452	11	93806101	93905784	11	2.97545	99683	OR1L3; ENSBTAG00000050629; ENSBTAG00000049303; ENSBTAG00000052523; OR1AF3; OR1AF1
REG_eu1466	11	102043571	102061085	12	2.93967	17514	MED27
REG_eu1468	11	105185553	105241159	13	3.52143	55606
REG_eu1471	12	5752468	6103331	52	3.16211	350863
REG_eu1487	12	24252737	24281672	11	3.00804	28935	POSTN
REG_eu1492	12	41736855	41750866	10	2.54237	14011
REG_eu1506	12	67741993	67762191	26	2.54866	20198	GPC6
REG_eu1508	12	80182830	80211271	10	3.34808	28441
REG_eu1512	13	817579	826285	10	3.30011	8706
REG_eu1522	13	13182234	13314355	18	3.043	132121	CELF2
REG_eu1523	13	13469500	13520339	12	2.96324	50839
REG_eu1543	13	36720271	36761051	10	2.84772	40780	ARMC4
REG_eu1563	13	52907960	52992813	15	3.0633	84853	STK35
REG_eu1638	14	37344442	37543091	52	3.24065	198649	ENSBTAG00000032944; JPH1
REG_eu1639	14	37832107	37929138	27	3.54232	97031
REG_eu1644	14	39787916	39832891	15	3.7969	44975
REG_eu1673	14	55770970	56339347	442	2.95573	568377	EMC2; EIF3E
REG_eu1684	14	61400841	61445583	10	3.3089	44742	ATP6V1C1
REG_eu1686	14	61711739	61800011	26	3.66873	88272	KLF10
REG_eu1688	14	62215960	62231015	11	2.61439	15055
REG_eu1691	14	64404956	64513859	30	3.62248	108903	MGC148714; VPS13B
REG_eu1692	14	64832869	65162720	67	3.70546	329851	VPS13B
REG_eu1693	14	65243577	65386461	19	2.96523	142884	VPS13B; OSR2
REG_eu1699	14	69173529	69252415	17	2.5406	78886	PLEKHF2
REG_eu1705	14	74114206	74586517	56	2.94677	472311	ENSBTAG00000048920; MMP16
REG_eu1706	14	74661348	74721639	21	3.14062	60291	MMP16
REG_eu1728	15	25008036	25092689	11	2.82797	84653	NXPE4
REG_eu1740	15	50167952	50178060	14	3.45911	10108
REG_eu1749	15	60823925	60999873	194	3.016	175948	FSHB
REG_eu1765	15	67663828	67770937	22	3.08795	107109
REG_eu1807	16	52211839	52293595	15	3.11758	81756	FHAD1; TMEM51
REG_eu1808	16	52345817	52364297	11	3.16135	18480
REG_eu1819	16	61805750	61930522	64	2.64745	124772	XPR1
REG_eu1824	16	66320946	66325996	10	2.97744	5050
REG_eu1825	16	66456384	66457266	10	2.68236	882
REG_eu1846	17	3581783	3672876	13	2.47951	91093
REG_eu1852	17	5974518	6189833	30	3.27777	215315	GATB; FAM160A1
REG_eu1859	17	16839664	16936879	13	3.02412	97215	RNF150
REG_eu1865	17	23186297	23216724	13	3.04619	30427	ENSBTAG00000033967
REG_eu1866	17	23302065	23348442	10	3.88497	46377
REG_eu1870	17	27324049	27397908	20	4.07005	73859
REG_eu1883	17	44047828	44092252	13	3.05794	44424	ZNF84
REG_eu1888	17	46516267	46816583	41	3.01179	300316	RIMBP2; PIWIL1
REG_eu1906	17	67504447	67589569	10	2.50929	85122	TTC28
REG_eu1926	18	9373191	9418118	12	2.97477	44927	CDH13
REG_eu1933	18	13473490	13535516	13	2.5602	62026
REG_eu1937	18	14895794	15013627	23	2.56083	117833	SHCBP1; ENSBTAG00000025283; VPS35; ORC6
REG_eu1938	18	15096283	15258468	114	3.16322	162185	C18H16orf87
REG_eu1941	18	15749125	15852969	16	2.5528	103844	ITFG1
REG_eu1948	18	22525495	22579746	23	2.81856	54251
REG_eu1950	18	22790952	22866976	10	3.02065	76024
REG_eu1952	18	23807490	23914216	27	3.41173	106726	LPCAT2; SLC6A2
REG_eu1970	18	42177626	42265484	12	3.7462	87858
REG_eu1976	18	44316005	44394136	89	3.22497	78131
REG_eu1977	18	44467392	44525808	72	2.60217	58416
REG_eu1983	18	45607350	45651958	26	2.89408	44608
REG_eu2008	19	1821317	1975830	48	3.72345	154513
REG_eu2012	19	2310569	2351863	37	2.61401	41294
REG_eu2019	19	8003066	8048295	40	2.66508	45229
REG_eu2043	19	49724908	49753707	10	3.7304	28799	B3GNTL1
REG_eu2048	19	55962731	55982391	17	3.17167	19660
REG_eu2069	20	16564045	16610989	13	3.02886	46944
REG_eu2075	20	35831187	35991462	44	3.53903	160275	LIFR; EGFLAM
REG_eu2087	20	52632378	52706507	11	3.04412	74129	ENSBTAG00000013660
REG_eu2092	20	61888541	61952090	23	3.33646	63549	CTNND2
REG_eu2103	20	68293747	68349971	18	2.58967	56224
REG_eu2110	21	4725870	4777618	23	2.49351	51748
REG_eu2111	21	4865716	4948509	33	2.64502	82793	ENSBTAG00000052298
REG_eu2113	21	5367265	5435570	15	3.26951	68305	CHSY1
REG_eu2114	21	5549470	5594183	13	2.79394	44713	LRRK1
REG_eu2118	21	7364080	7476752	18	2.59807	112672	LRRC28; TTC23
REG_eu2127	21	9183512	9301489	22	2.83046	117977
REG_eu2132	21	11935976	11978742	24	2.66324	42766
REG_eu2167	21	40543911	40680199	87	3.11422	136288
REG_eu2169	21	41408660	41677281	27	3.36697	268621	COCH; STRN3
REG_eu2170	21	41828464	41973522	40	2.88862	145058	HEATR5A; ENSBTAG00000038020
REG_eu2174	21	43901288	43994769	18	2.59666	93481
REG_eu2175	21	44063808	44159017	40	2.93482	95209	NPAS3
REG_eu2185	21	52119576	52433053	102	3.41013	313477	ENSBTAG00000006363
REG_eu2186	21	52509247	52570032	18	2.57644	60785
REG_eu2188	21	52763895	52882552	33	3.03423	118657	ENSBTAG00000054715
REG_eu2189	21	52947392	53188549	104	3.38632	241157
REG_eu2190	21	53255344	53268371	10	2.61795	13027
REG_eu2191	21	53376701	53412838	11	3.4439	36137
REG_eu2193	21	54328054	54397027	94	2.90924	68973
REG_eu2195	21	54716509	55009915	160	3.4561	293406	KLHL28; TOGARAM1; PRPF39; FKBP3; FANCM; MIS18BP1; TGM5
REG_eu2198	21	56569421	56647702	32	2.66086	78281	FBLN5
REG_eu2201	21	61155722	61254387	24	2.55795	98665	ATG2B; GSKIP
REG_eu2202	21	61962415	61982719	13	2.80309	20304
REG_eu2203	21	62310785	62326073	14	3.38322	15288
REG_eu2225	22	34867829	34873237	20	3.62621	5408
REG_eu2228	22	39901243	39926622	11	2.5908	25379
REG_eu2233	22	44457830	44544177	10	3.55192	86347	ERC2
REG_eu2242	22	55323725	55507143	10	2.8329	183418	ATG7; ENSBTAG00000054247
REG_eu2243	22	55568713	55644411	32	2.97261	75698	ATG7; VGLL4
REG_eu2244	22	55897852	56069421	21	3.07278	171569	TMCC1
REG_eu2246	22	56589966	56643610	44	3.506	53644	MKRN2OS; TSEN2
REG_eu2251	23	1857962	2014460	16	2.9282	156498
REG_eu2253	23	2150639	2174538	10	2.57797	23899
REG_eu2254	23	2281666	2330229	24	3.19899	48563
REG_eu2293	24	5917069	5931969	10	3.67356	14900
REG_eu2325	24	48470548	48504230	16	2.75368	33682	CTIF
REG_eu2342	24	56113771	56158391	10	3.18529	44620	WDR7
REG_eu2343	24	56420636	56498752	17	2.99614	78116
REG_eu2346	24	56861205	57111103	56	3.02766	249898	ATP8B1
REG_eu2354	24	59603358	59724817	22	2.78904	121459
REG_eu2355	24	60373149	60479653	14	3.04164	106504
REG_eu2356	24	60659677	60726270	28	3.4682	66593	RELCH
REG_eu2363	25	1844706	1923996	15	3.51907	79290	ENSBTAG00000053369; ENSBTAG00000049585
REG_eu2373	25	10843991	11005052	104	3.14103	161061	SNX29
REG_eu2378	25	18731561	18811160	12	2.83329	79599	DH3
REG_eu2381	25	19631575	19646377	25	2.72519	14802
REG_eu2389	25	39072382	39076998	13	2.83407	4616	MMD2
REG_eu2399	26	5064866	5179027	14	3.42052	114161	PCDH15
REG_eu2412	26	19177404	19326388	64	2.9851	148984	R3HCC1L
REG_eu2414	26	19889741	20144641	173	2.72343	254900
REG_eu2415	26	20244950	20378038	24	2.67953	133088	ENSBTAG00000050951; CNNM1
REG_eu2419	26	22066368	22385334	132	2.66327	318966	BTRC; POLL; DPCD; FBXW4; ENSBTAG00000053939
REG_eu2420	26	22806771	23117865	86	2.7665	311094	PPRC1; NOLC1; ELOVL3; PITX3; GBF1; NFKB2; PSD; FBXL15; CUEDC2; MFSD13A; ACTR1A; SUFU
REG_eu2421	26	23185040	23232811	13	2.91951	47771	SUFU
REG_eu2422	26	23337653	23373502	11	3.18476	35849	SFXN2; ENSBTAG00000050509; WBP1L
REG_eu2428	26	24737935	24805671	10	2.96174	67736	CFAP43; ENSBTAG00000038540
REG_eu2429	26	24876199	25121501	47	2.78389	245302	ITPRIP; CFAP58
REG_eu2431	26	25918601	26140763	53	2.6438	222162	SORCS3
REG_eu2433	26	26348546	26431847	23	2.61803	83301
REG_eu2434	26	26598730	26838961	92	2.84859	240231
REG_eu2435	26	26933174	27005752	36	2.51812	72578
REG_eu2436	26	27100042	27138389	15	3.15582	38347
REG_eu2440	26	28090451	28176803	14	3.53188	86352
REG_eu2441	26	28259955	28467676	27	3.41403	207721
REG_eu2447	26	33949150	33977616	10	2.4717	28466
REG_eu2449	26	35478541	35480659	13	3.10247	2118
REG_eu2452	26	39167929	39282628	67	2.76297	114699	NOS1; EIF3A
REG_eu2454	26	39484832	39516052	11	3.08321	31220	GRK5
REG_eu2469	27	3318403	3404023	22	2.73734	85620
REG_eu2475	27	5381156	5526294	19	3.09388	145138	MCPH1
REG_eu2488	27	25813920	25851143	17	2.73171	37223
REG_eu2494	27	42813077	42833294	23	2.52372	20217
REG_eu2506	28	8337747	8411998	18	2.38679	74251	GNG4; LYST
REG_eu2521	28	21068959	21089944	17	3.37525	20985
REG_eu2531	28	38286394	38345983	38	3.15995	59589
REG_eu2544	29	4584224	4726122	20	3.21754	141898	ENSBTAG00000050093
REG_eu2545	29	4797270	4827564	24	3.19879	30294
REG_eu2554	29	19522138	19563853	14	2.65097	41715
REG_eu2556	29	22752991	22777919	15	2.84207	24928
REG_eu2559	29	24443998	24571654	16	3.09081	127656	PRMT3; HTATIP2
REG_eu2573	29	37706966	37820637	22	3.01442	113671	PAG5
REG_eu2585	29	46167719	46220827	13	2.82964	53108	CPT1A
* Number of variants with significantly steep clines in region
$ mean cline steepness (v) for variants with significantly steep clines in region

## Sheet: African Bos taurus S1 approach
Table S3b. Regions of restricted introgression for the African Bos taurus S1 approach.
Region ID	Chr	Start	Stop	N*	v$	Length	Gene(s)
REG_afr11	1	11766954	11789063	15	2.5243	22109
REG_afr25	1	41559222	41586456	19	3.91734	27234	EPHA6
REG_afr33	1	50515331	50613459	12	3.73676	98128
REG_afr47	1	73000762	73137889	12	2.91212	137127	ATP13A3; GP5
REG_afr60	1	84284126	84290157	10	2.45779	6031
REG_afr61	1	84662068	84767923	28	2.73666	105855
REG_afr72	1	95729770	95780123	13	2.66688	50353	PLD1
REG_afr80	1	110308278	110394965	19	2.60323	86687	VEPH1
REG_afr93	1	121966820	122027614	12	3.12896	60794	PLSCR2; ENSBTAG00000054268
REG_afr96	1	129296928	129337527	10	2.53354	40599
REG_afr108	1	137123005	137184452	20	3.43761	61447	DJC13
REG_afr109	1	137274733	137362325	15	2.94425	87592	ACP3; ENSBTAG00000054801
REG_afr115	1	138282384	138393771	35	3.75253	111387	CPNE4; ENSBTAG00000053358; MRPL3
REG_afr133	1	148688888	148889770	37	3.10911	200882	CLDN14
REG_afr143	2	8616166	8657678	26	2.9014	41512
REG_afr147	2	9159311	9187534	11	2.83289	28223
REG_afr154	2	16541920	16548125	10	3.08467	6205
REG_afr156	2	17812246	17832848	22	2.51951	20602	CCDC141
REG_afr165	2	34643794	34691245	10	3.49766	47451	SLC4A10
REG_afr170	2	46341024	46528470	26	3.14209	187446
REG_afr176	2	50129290	50392477	47	2.69216	263187
REG_afr206	2	72592947	72612166	10	2.65951	19219	ENSBTAG00000051422
REG_afr208	2	73095299	73218218	11	2.66517	122919	CLASP1
REG_afr221	2	94972558	94989197	20	2.85597	16639	DYTN
REG_afr242	2	114632436	114758801	10	2.41173	126365
REG_afr245	2	115413764	115469305	17	3.61819	55541	COL4A3
REG_afr252	2	117760380	117776029	10	3.73507	15649	DNER; ENSBTAG00000049805
REG_afr270	2	125849072	125901507	11	3.42657	52435	WASF2; GPR3
REG_afr279	2	127587452	127665212	12	2.7194	77760	MACO1; ENSBTAG00000001297; TMEM50A
REG_afr283	2	128530016	128621258	13	3.12105	91242	STPG1; GRHL3
REG_afr284	2	128725589	128777696	16	2.77757	52107	IFNLR1; IL22RA1
REG_afr297	3	2430747	2516793	10	3.13813	86046
REG_afr310	3	33029422	33129513	15	3.20402	100091	LAMTOR5; SLC16A4; RBM15
REG_afr318	3	44286116	44319153	10	3.45698	33037	PLPPR5
REG_afr346	3	96909126	96941637	44	2.67246	32511
REG_afr349	3	98669692	98691616	14	2.44887	21924
REG_afr353	3	105144138	105189690	15	2.58374	45552	SCMH1
REG_afr369	3	116969420	117049065	19	3.17311	79645	MLPH; PRLH; RAB17
REG_afr381	4	16236769	16310734	11	3.44616	73965	ICA1
REG_afr397	4	23149213	23184857	13	2.71371	35644	DGKB
REG_afr403	4	24469260	24539955	18	2.82045	70695	CRPPA
REG_afr411	4	33355847	33454592	27	3.12825	98745	ENSBTAG00000019276; ELAPOR2
REG_afr415	4	34442418	34451785	10	2.57937	9367
REG_afr426	4	39579279	39693266	10	2.53134	113987
REG_afr444	4	63185770	63352181	11	3.08468	166411	BBS9
REG_afr451	4	68452963	68621957	23	2.9002	168994	HIBADH
REG_afr452	4	69376759	69566224	15	3.30176	189465
REG_afr479	4	89011381	89054067	23	3.33119	42686	GPR37
REG_afr488	4	90719524	90858731	22	3.00447	139207	GRM8
REG_afr491	4	97137196	97191446	15	2.87791	54250	EXOC4
REG_afr506	5	1363105	1419893	41	3.80566	56788	RAB21
REG_afr510	5	4657039	4713837	33	2.71846	56798
REG_afr513	5	17044146	17134233	11	2.96612	90087	ENSBTAG00000020784
REG_afr519	5	24537967	24598242	10	3.11386	60275	TMCC3
REG_afr530	5	35983784	36095079	12	2.97327	111295	TMEM117
REG_afr540	5	46566029	46630059	50	2.84922	64030
REG_afr541	5	46781318	47103360	70	3.34203	322042
REG_afr544	5	47784520	47864629	22	3.54709	80109	HMGA2
REG_afr545	5	47922844	48015428	10	3.31979	92584	HMGA2
REG_afr546	5	48155877	48291689	38	3.24243	135812
REG_afr557	5	52222764	52300244	17	2.49766	77480
REG_afr568	5	56380532	56552898	25	2.93636	172366	MYO1A; TAC3; ZBTB39; GPR182; ENSBTAG00000049045; ENSBTAG00000049081; ENSBTAG00000050051; RDH16; SDR9C7
REG_afr582	5	72822556	72883735	18	3.78597	61179
REG_afr615	5	98816699	98916299	20	3.42795	99600	YBX3; STYK1
REG_afr626	5	106621325	106683753	12	2.98723	62428	TSPAN9
REG_afr631	5	111135174	111231968	19	2.53684	96794	ENTHD1
REG_afr639	5	112755130	112921512	35	2.88223	166382	ENSBTAG00000047629; MEI1; CCDC134; SREBF2; SHISA8; TNFRSF13C; CENPM
REG_afr640	5	113043265	113062964	19	2.64684	19699	SMDT1; NDUFA6
REG_afr642	5	113395470	113531493	13	3.2445	136023	SERHL2; RRP7; POLDIP3; CYB5R3
REG_afr643	5	113606590	113683566	16	2.63672	76976	ARFGAP3; ENSBTAG00000045575
REG_afr649	5	119248784	119531272	79	3.10075	282488	ZBED4; ALG12; CRELD2; PIM3; IL17REL; TTLL8; MLC1; MOV10L1; ENSBTAG00000046844; ENSBTAG00000047080
REG_afr658	6	14096427	14149472	22	2.82527	53045
REG_afr670	6	23599502	23630357	10	3.25688	30855	PPP3CA
REG_afr677	6	35247291	35255669	11	2.68693	8378
REG_afr695	6	54694209	54752337	14	3.4872	58128
REG_afr707	6	69292675	69763306	160	3.31872	470631	ENSBTAG00000004082; CHIC2; GSX2; PDGFRA
REG_afr708	6	69917632	69987478	45	3.22247	69846
REG_afr709	6	70044747	70304843	36	2.93687	260096	KIT
REG_afr713	6	71001938	71065458	11	3.15891	63520	PDCL2; ENSBTAG00000054466; NMU
REG_afr729	6	85570866	85777549	47	3.62831	206683	ODAM; CSN3; CABS1
REG_afr742	6	103362122	103625880	37	4.06821	263758	CRMP1; EVC; EVC2
REG_afr744	6	103866449	103969738	23	2.98447	103289	STK32B
REG_afr764	7	19423540	19608923	28	3.69964	185383	DPP9; MYDGF; TNFAIP8L1; SEMA6B; LRG1; PLIN5
REG_afr765	7	19768684	19878216	14	3.31166	109532	FSD1; TMIGD2; SHD; YJU2; EBI3; ENSBTAG00000054046; ENSBTAG00000052694; SIRT6; CREB3L3
REG_afr775	7	23899241	23902624	11	2.8995	3383
REG_afr780	7	26112254	26224388	20	2.95341	112134	CCDC192
REG_afr787	7	31606217	31759119	16	2.57182	152902	ENSBTAG00000019881; LOX
REG_afr799	7	46839897	46925330	36	3.15095	85433	MACROH2A1
REG_afr815	7	52280063	52548016	57	3.09181	267953	ENSBTAG00000049493; ENSBTAG00000030474; ENSBTAG00000054343; ENSBTAG00000050840; ENSBTAG00000049316; SLC25A2; PCDHGA3; ENSBTAG00000048645; PCDHGA5; PCDHGC3; ENSBTAG00000053294; ENSBTAG00000054576; ENSBTAG00000055200; ENSBTAG00000048933
REG_afr829	7	60573738	60760583	12	2.60389	186845	ABLIM3; ENSBTAG00000048563; AFAP1L1; ENSBTAG00000052766; GRPEL2; PCYOX1L
REG_afr836	7	65959416	66186399	46	2.88149	226983	LARP1; ENSBTAG00000048681; CNOT8; GEMIN5; MRPL22
REG_afr843	7	86473968	86521520	16	3.5759	47552
REG_afr868	8	44630844	44775576	15	2.89515	144732
REG_afr878	8	57881197	57921611	14	2.49998	40414
REG_afr892	8	88959590	88962417	11	3.23224	2827	SHC3
REG_afr926	9	14162509	14230237	22	2.95112	67728
REG_afr930	9	17534013	17602451	20	2.68367	68438	MEI4
REG_afr942	9	29256228	29371620	29	3.2297	115392
REG_afr944	9	29964970	30020626	18	2.92449	55656	TBC1D32
REG_afr955	9	58476245	58483919	10	3.18712	7674
REG_afr981	9	75212424	75412293	46	2.42429	199869	OLIG3
REG_afr1031	10	55628166	55635047	19	2.63768	6881
REG_afr1035	10	65457087	65607505	34	3.20179	150418	ENSBTAG00000047170; FERMT2
REG_afr1038	10	66556929	66584548	15	2.975	27619
REG_afr1052	10	75552814	75626827	11	2.51093	74013	RHOJ; GPHB5; ENSBTAG00000055159
REG_afr1067	10	93171903	93556065	145	3.15277	384162
REG_afr1092	11	8804864	8824599	10	2.90783	19735
REG_afr1119	11	38286978	38331050	34	2.44599	44072	PPP4R3B; PNPT1
REG_afr1120	11	38531034	38616537	12	2.74699	85503	EFEMP1
REG_afr1128	11	40573355	40596205	16	3.65852	22850
REG_afr1130	11	44269572	44283359	21	3.3026	13787	SEPTIN10
REG_afr1133	11	44940451	44981493	31	3.40159	41042
REG_afr1166	11	72343954	72456044	10	2.58472	112090	TRIM54; DJC5G; SLC30A3; CAD; ATRAID; SLC5A6
REG_afr1174	11	75711752	75740232	13	2.88973	28480
REG_afr1217	12	5782001	5889515	14	2.9679	107514
REG_afr1230	12	20038970	20158729	14	2.44944	119759
REG_afr1240	12	29122879	29378019	35	2.46026	255140	RXFP2
REG_afr1265	12	67741993	67773346	31	2.90817	31353	GPC6
REG_afr1321	13	47394631	47511155	12	2.58284	116524	TMEM230; PC; CDS2
REG_afr1326	13	48090970	48112223	11	2.89432	21253	TRMT6
REG_afr1395	14	55771333	56324894	169	2.67971	553561	EMC2; EIF3E
REG_afr1403	14	61709644	61782681	12	2.79997	73037	KLF10
REG_afr1406	14	64432350	64505683	11	3.36372	73333	MGC148714; VPS13B
REG_afr1408	14	64922674	65073257	11	3.65619	150583	VPS13B
REG_afr1419	14	74265228	74831531	256	2.88653	566303	MMP16
REG_afr1438	15	25021488	25120714	12	2.70339	99226	NXPE4
REG_afr1459	15	54420358	54510608	18	2.68392	90250	SLCO2B1; TPBGL; ARRB1
REG_afr1462	15	54758620	54811610	13	2.85882	52990	MAP6
REG_afr1465	15	60712379	60996785	33	2.8241	284406	KC4; FSHB
REG_afr1468	15	61456011	61627710	27	2.45784	171699
REG_afr1481	15	67663828	67731238	11	2.51441	67410
REG_afr1506	16	25248641	25312377	11	3.06294	63736
REG_afr1508	16	25947413	25965300	11	2.51286	17887
REG_afr1510	16	26464890	26533860	10	2.50705	68970	DISP1
REG_afr1549	16	56617131	56622985	12	2.70279	5854	TNR
REG_afr1559	16	66321175	66472483	44	2.56851	151308
REG_afr1581	17	5972770	6190788	28	2.87688	218018	GATB; FAM160A1
REG_afr1604	17	46529713	46807382	19	2.9663	277669	RIMBP2; PIWIL1
REG_afr1610	17	56454765	56527712	12	3.26248	72947
REG_afr1628	18	14637226	14775084	17	2.45982	137858	FANCA; SPIRE2; TCF25; MC1R; TUBB3; DEF8; ENSBTAG00000038051; DBNDD1; GAS8
REG_afr1629	18	14852289	15039553	21	2.73797	187264	SHCBP1; ENSBTAG00000025283; VPS35; ORC6; MYLK3
REG_afr1647	18	22732919	22869659	10	2.75094	136740
REG_afr1654	18	25967826	26089833	11	2.93141	122007	CFAP20; CSNK2A2; CCDC113
REG_afr1664	18	44316005	44394136	88	3.16334	78131
REG_afr1665	18	44470222	44534349	18	2.62841	64127
REG_afr1666	18	44609524	44641600	13	2.92663	32076	LSM14A
REG_afr1688	19	1323306	1467556	11	3.42579	144250	CA10
REG_afr1689	19	1623100	1694358	20	2.95489	71258
REG_afr1690	19	1821317	1831886	12	3.28308	10569
REG_afr1691	19	1895143	1952072	14	3.06767	56929
REG_afr1699	19	8003066	8048295	33	2.79059	45229
REG_afr1736	20	6289555	6330489	12	2.79273	40934
REG_afr1740	20	9040660	9098637	15	2.65063	57977
REG_afr1753	20	35851601	35939065	13	3.52253	87464	LIFR
REG_afr1756	20	42265135	42356121	17	3.55198	90986	CDH6
REG_afr1760	20	52801473	52822250	17	2.74448	20777
REG_afr1766	20	60135389	60201081	12	2.58279	65692
REG_afr1773	20	68340337	68389719	12	2.7604	49382
REG_afr1777	21	3465709	3661634	21	2.68563	195925
REG_afr1791	21	12035183	12218205	61	2.88531	183022
REG_afr1811	21	39388149	39466260	10	3.34269	78111
REG_afr1816	21	40553400	40815626	53	2.89277	262226
REG_afr1820	21	41426466	41463551	12	2.83027	37085
REG_afr1821	21	41528695	41910667	58	2.95598	381972	COCH; STRN3; AP4S1; HECTD1; HEATR5A
REG_afr1823	21	42169426	42193176	10	2.60703	23750	NUBPL
REG_afr1826	21	44063808	44143978	23	2.82336	80170	NPAS3
REG_afr1836	21	52118810	52188369	31	3.26804	69559
REG_afr1837	21	52258548	52435238	125	3.23483	176690	ENSBTAG00000006363
REG_afr1840	21	52720372	53255544	519	3.26141	535172	ENSBTAG00000054715
REG_afr1843	21	54715532	55009915	93	3.26534	294383	KLHL28; TOGARAM1; PRPF39; FKBP3; FANCM; MIS18BP1; TGM5
REG_afr1858	22	34868051	34871848	11	3.53885	3797
REG_afr1880	22	56607157	56633315	13	3.86216	26158	TSEN2
REG_afr1884	23	1908209	1922757	11	2.68752	14548
REG_afr1885	23	2288770	2298191	10	3.16733	9421
REG_afr1886	23	4244117	4253655	18	2.75398	9538	ENSBTAG00000046193
REG_afr1943	24	46669796	46746812	14	3.51854	77016	KATL2
REG_afr1960	24	56911600	57141978	75	2.6756	230378	ATP8B1
REG_afr1973	25	10891321	11001987	31	3.20398	110666	SNX29
REG_afr1988	25	29044534	29111018	19	2.60157	66484	CALN1
REG_afr1994	25	39072382	39076179	11	2.73048	3797	MMD2
REG_afr2000	26	5091187	5197542	22	3.13979	106355	PCDH15
REG_afr2006	26	19167840	19311932	19	2.97954	144092	CRTAC1; R3HCC1L
REG_afr2007	26	19904807	20086831	43	2.70241	182024
REG_afr2008	26	20244950	20295117	12	2.59106	50167	ENSBTAG00000050951
REG_afr2026	26	26023177	26115595	10	2.63715	92418	SORCS3
REG_afr2039	26	32648255	32663111	14	3.51522	14856
REG_afr2040	26	32789184	32837150	51	2.96479	47966	TECTB
REG_afr2047	26	39169404	39282628	13	2.5514	113224	NOS1; EIF3A
REG_afr2056	27	536370	733089	59	3.02451	196719
REG_afr2075	27	22982363	22999429	13	2.81865	17066
REG_afr2109	28	38291357	38344722	17	3.13685	53365
REG_afr2124	29	3643796	3669036	24	3.24486	25240
REG_afr2125	29	3774194	3847658	10	2.9877	73464
REG_afr2127	29	4797496	4804985	12	3.57689	7489
* Number of variants with significantly steep clines in region
$ mean cline steepness (v) for variants with significantly steep clines in region
