# Supplementary material for: Mapping restricted introgression across the genomes of admixed indigenous African cattle breeds
Source: Genet Sel Evol. 2023 Dec 14;55:91. doi: 10.1186/s12711-023-00861-8 (PMC10722721; doi:10.1186/s12711-023-00861-8)
Supplement: Supplementary file 5 — Additional file 5: Table S5. Regions of restricted introgression grouped by cline centre cluster. Regions of restricted introgression grouped by cline centre cluster for the European Bos taurus S1 approach (a) and for the African Bos taurus S1 approach (b). [file 12711_2023_861_MOESM5_ESM.xlsx]

## Sheet: European Bos taurus S1
Table S5a. Regions of restricted introgression grouped by cline centre cluster for the European taurine S1 approach.
Chr	Start	Stop	N*	ln(v)$	Length	Gene(s)
Cline centre > 0.55
1	11767413	11824745	27	2.95374	57332
1	50163444	50367023	14	3.00915	203579	CBLB
1	56722757	56762823	27	3.06889	40066	PHLDB2; ABHD10; TAGLN3
1	81800919	81804442	13	3.35404	3523	MAP3K13
1	84662068	84767711	42	2.87355	105643
2	71470239	71620228	29	2.77167	149989	TMEM177; PTPN4
2	71906030	72051869	35	2.76336	145839	EPB41L5; TMEM185B; RALB
2	72537827	72760283	44	2.67133	222456	ENSBTAG00000051422; GLI2
2	72918814	73485595	93	2.80114	566781	TFCP2L1; CLASP1; ENSBTAG00000053411; NIFK; TSN
2	73539538	73564613	14	3.094	25075
2	102792666	102815997	10	2.57846	23331	BARD1
2	128905193	128991079	33	2.57906	85886	SRSF10; PNRC2
3	80344921	80403244	20	2.75054	58323
3	90830495	90924169	24	2.68585	93674
3	98504574	98531464	14	2.96892	26890
3	112906208	113016539	22	3.33273	110331	INPP5D; ATG16L1; ENSBTAG00000054491
3	113360663	113409145	16	3.04668	48482	UGT1A1; DJB3
4	36742342	36908651	16	3.09106	166309
4	68503564	68580983	23	3.06183	77419	HIBADH
4	83694593	83800778	15	3.8336	106185
4	90811741	90872734	13	3.39168	60993	GRM8
5	36005828	36129679	57	2.54048	123851	TMEM117
5	56270124	56552898	154	3.07499	282774	LRP1; STAT6; B2; ENSBTAG00000031076; NEMP1; MYO1A; TAC3; ZBTB39; GPR182; ENSBTAG00000049045; ENSBTAG00000049081; ENSBTAG00000050051; RDH16; SDR9C7
5	67067676	67072429	10	3.38503	4753
5	99825479	99876700	16	2.8535	51221	CLEC7A; CLEC1A
5	103372228	103448838	18	3.59783	76610	C1R; C1S
5	118871094	118961067	16	3.03958	89973
5	119088182	119202083	20	3.04125	113901	ENSBTAG00000014987
5	119259276	119443440	12	3.29581	184164	ZBED4; ALG12; CRELD2; PIM3; IL17REL; TTLL8
6	21651846	21765486	17	3.09537	113640	CENPE; BDH2
6	39046517	39105913	42	2.60288	59396
6	39646747	39737445	11	2.50482	90698
7	19377809	20102765	152	3.47693	724956	DPP9; MYDGF; TNFAIP8L1; SEMA6B; LRG1; PLIN5; PLIN4; HDGFL2; UBXN6; CHAF1A; SH3GL1; MPND; STAP2; ENSBTAG00000054165; FSD1; TMIGD2; SHD; YJU2; EBI3; ENSBTAG00000054046; ENSBTAG00000052694; SIRT6; CREB3L3; MAP2K2; ZBTB7A; PIAS4; ENSBTAG00000045914; EEF2; DAPK3; NMRK2; ATCAY; ENSBTAG00000051828
7	20810724	20919262	19	3.48337	108538	ENSBTAG00000012868; ZNF555; ZNF554; THOP1; SGTA
7	20979198	21084414	19	3.11392	105216	GNG7
7	21693127	21829670	25	3.35826	136543	IL4; IL13; RAD50
7	26109606	26229065	39	3.08737	119459	CCDC192
7	51423283	51823411	53	3.05961	400128	CYSTM1; PFDN1; HBEGF; SLC4A9; ENSBTAG00000054857; ENSBTAG00000010871; EIF4EBP3; SRA1; APBB3; SLC35A4; CD14; TMCO6; NDUFA2; IK; WDR55; DND1; HARS1; HARS2
7	52384513	52543375	26	3.27568	158862	ENSBTAG00000049493; SLC25A2; PCDHGA3; ENSBTAG00000048645; PCDHGA5; PCDHGC3; ENSBTAG00000053294; ENSBTAG00000054576; ENSBTAG00000055200; ENSBTAG00000048933
7	65932763	66219907	170	3.05613	287144	LARP1; ENSBTAG00000048681; CNOT8; GEMIN5; MRPL22
8	70771785	70855959	17	3.26841	84174	NKX3-1; NKX2-6
8	94070387	94138635	10	3.16709	68248	ENSBTAG00000013445; ENSBTAG00000050829
8	94632124	94684282	22	2.60453	52158	ABCA1
8	96889441	96988243	11	2.56628	98802
9	70158444	70260167	20	2.70077	101723	MOXD1
10	66657008	66727889	12	2.86232	70881
10	66803021	66894484	58	2.68325	91463
11	50627385	50636918	12	2.75826	9533
11	62120129	62173645	12	2.8779	53516
11	62310146	62343639	21	3.16657	33493	UGP2
11	63980697	64190671	47	2.58215	209974
11	65145563	65279464	38	3.24847	133901
11	67639394	67660567	19	2.66775	21173
11	71556451	72018140	174	2.86946	461689	BABAM2; RBKS; MRPL33; ENSBTAG00000018680
11	72210067	72456973	47	2.98891	246906	IFT172; KRTCAP3; NRBP1; PPM1G; ZNF513; SNX17; EIF2B4; GTF3C2; MPV17; TRIM54; DJC5G; SLC30A3; CAD; ATRAID; SLC5A6
11	72594839	72777526	48	2.95132	182687	TMEM214; ENSBTAG00000051160; MAPRE3; DPYSL5
11	75379921	75391372	12	2.731	11451	KLHL29
12	80182830	80211271	10	3.34808	28441
13	52907960	52992813	15	3.0633	84853	STK35
14	37344442	37543091	39	3.22751	198649	ENSBTAG00000032944; JPH1
15	25008036	25092689	10	2.85591	84653	NXPE4
15	60823925	60999873	193	3.01947	175948	FSHB
16	61805750	61930522	64	2.64745	124772	XPR1
17	3581783	3672876	13	2.47951	91093
17	5974518	6189833	30	3.27777	215315	GATB; FAM160A1
18	9373191	9418118	12	2.97477	44927	CDH13
18	13473490	13535516	13	2.5602	62026
18	22790952	22866976	10	3.02065	76024
18	42177626	42265484	12	3.7462	87858
18	44467741	44525453	14	2.68609	57712
18	45607350	45651958	26	2.89408	44608
19	49724908	49753707	10	3.7304	28799	B3GNTL1
21	7457197	7476752	10	2.68021	19555	TTC23
21	44063808	44159017	40	2.93482	95209	NPAS3
21	54328054	54397027	94	2.90924	68973
21	54716509	55009915	159	3.46176	293406	KLHL28; TOGARAM1; PRPF39; FKBP3; FANCM; MIS18BP1; TGM5
22	55609846	55644411	12	2.88627	34565	VGLL4
24	48470548	48504230	16	2.75368	33682	CTIF
24	60373149	60479653	13	3.07362	106504
24	60659677	60726270	28	3.4682	66593	RELCH
26	19959886	20144641	59	2.88778	184755
26	22125453	22385334	113	2.60088	259881	BTRC; POLL; DPCD; FBXW4; ENSBTAG00000053939
26	22806771	23117865	86	2.7665	311094	PPRC1; NOLC1; ELOVL3; PITX3; GBF1; NFKB2; PSD; FBXL15; CUEDC2; MFSD13A; ACTR1A; SUFU
26	23185040	23232811	13	2.91951	47771	SUFU
26	23337653	23373502	11	3.18476	35849	SFXN2; ENSBTAG00000050509; WBP1L
26	24737935	24805671	10	2.96174	67736	CFAP43; ENSBTAG00000038540
26	24876199	25041599	29	2.71083	165400	ITPRIP; CFAP58
26	25110898	25121501	15	2.81811	10603
26	25918601	26140763	50	2.6539	222162	SORCS3
26	26598730	26838961	84	2.88456	240231
26	26933174	27005752	36	2.51812	72578
26	35478541	35480659	13	3.10247	2118
29	37723429	37787139	10	2.89113	63710
Cline centre = 0.45 to 0.55
1	14758666	14820634	11	2.54187	61968
1	41521397	41583019	31	3.51116	61622	EPHA6
1	58173133	58180318	20	3.15563	7185	SPICE1
1	84283782	84308152	28	2.52291	24370
1	110311606	110473149	23	2.65123	161543	VEPH1; CCNL1
1	110636417	110727321	11	2.42654	90904	ENSBTAG00000018009
1	115868421	115928107	17	3.5303	59686
1	121978633	121995132	92	2.82298	16499
1	129250264	129337527	32	2.83612	87263
2	8616166	8661050	57	3.04996	44884
2	9155542	9187631	21	3.02829	32089
2	59749740	59832050	22	2.9343	82310	THSD7B
2	61278448	61334410	14	3.03915	55962
2	62453920	62487303	10	2.82316	33383
2	94972557	94988285	10	2.9326	15728	DYTN
2	111409126	111507139	16	3.54792	98013
2	114246741	114343676	11	2.94598	96935
2	115258512	115469305	33	3.17819	210793	COL4A3
2	116257344	116371886	23	3.08766	114542	SPHKAP
2	123533047	123634485	12	2.60833	101438
2	128530016	128569702	12	3.07906	39686	STPG1; GRHL3
3	2504237	2527094	13	2.86136	22857
3	73186640	73245871	31	3.13215	59231	NEGR1
4	16237986	16294371	11	3.70984	56385	ICA1
4	23568256	23622099	18	3.40777	53843	ENSBTAG00000054772; AGMO
4	33427856	33449352	11	2.81748	21496	ELAPOR2
4	39854921	39862575	12	3.10766	7654
4	43183574	43255964	14	2.7486	72390
4	79019776	79035127	12	3.3354	15351	GLI3
4	90317609	90469595	15	3.19162	151986
4	90601862	90663607	18	3.02978	61745
4	90719524	90901313	50	3.11956	181789	GRM8
4	97126239	97227758	12	2.53565	101519	EXOC4
5	28383763	28394327	13	3.06843	10564
5	29206427	29234177	24	3.43244	27750	DIP2B
5	36055312	36095079	32	3.021	39767	TMEM117
5	36184724	36223630	26	3.18725	38906	TMEM117
5	46471402	46622676	47	2.8926	151274	CAND1
5	47003123	47012531	32	3.70888	9408
5	47791810	48015428	15	3.34879	223618	HMGA2
5	48273104	48293153	19	3.60911	20049
5	93557031	93608569	15	2.73939	51538	SLC15A5
5	98819922	98915345	23	2.80863	95423	YBX3; STYK1
5	99408991	99468605	14	3.17922	59614	KLRJ1; ENSBTAG00000051183
5	99754106	99846328	10	2.61182	92222	GABARAPL1; TMEM52B; OLR1; CLEC7A
5	106621325	106699235	21	3.04515	77910	TSPAN9
5	111135174	111231993	15	3.20857	96819	ENTHD1
5	113606590	113666942	19	2.54204	60352	ARFGAP3
6	28167873	28216161	12	2.41214	48288
6	39463334	39577867	14	3.52454	114533
6	69352660	69462708	107	2.92331	110048	ENSBTAG00000004082
6	69916364	69953170	14	3.31128	36806
6	70153230	70298778	27	2.77987	145548	KIT
6	70723950	70769002	13	3.04957	45052
6	84529638	84545153	15	3.15247	15515	ENSBTAG00000003523
6	85194496	85215234	27	3.86405	20738	SULT1B1
6	85570866	85634364	14	4.27522	63498	ODAM
7	11893365	11913750	10	2.76705	20385	CCDC130
7	15966922	16023466	13	3.45732	56544	ZNF557
7	16284403	16383208	19	4.20758	98805	ENSBTAG00000040507; PEX11G; TEX45
7	44587239	44636730	23	2.79675	49491	HSPA4
7	48377486	48451109	29	3.45307	73623	SPOCK1
8	32888074	32908206	17	2.57208	20132
8	78308166	78371812	12	2.96779	63646	NTRK2
8	88945624	88962437	13	3.63059	16813	SHC3
9	17534013	17588842	11	2.84754	54829	MEI4
9	29165589	29380976	86	3.39786	215387
9	29538170	29561185	10	2.64702	23015
9	29813537	30071282	50	3.4326	257745	TBC1D32
9	31484320	31512776	18	3.53455	28456
9	68543573	68599981	10	3.32705	56408
9	69193990	69342754	12	3.68607	148764	AKAP7; ENSBTAG00000051600
9	73693382	73703646	21	2.58122	10264
10	65393697	65415403	20	2.75815	21706
10	72433002	72531958	12	2.53479	98956	PPM1A
10	85693181	85704071	11	2.67245	10890
10	93210042	93276233	20	2.77053	66191
11	5361468	5404423	11	2.69786	42955
11	40573355	40596205	17	3.73414	22850
11	44767613	44812102	19	2.60305	44489	LIMS1; GCC2
11	44940451	44981493	12	3.20337	41042
11	102043571	102061085	12	2.93967	17514	MED27
12	5752468	5785260	10	2.52441	32792
14	37347727	37364578	13	3.28004	16851
14	37832107	37929138	24	3.49625	97031
14	39787916	39832891	15	3.7969	44975
14	55770970	56225743	279	2.75939	454773	EMC2
14	65358619	65386461	13	2.65069	27842
14	69173529	69252415	16	2.52628	78886	PLEKHF2
14	74267867	74332049	11	3.05623	64182
15	50167952	50178060	14	3.45911	10108
15	67663828	67731238	12	2.90261	67410
16	66456384	66457266	10	2.68236	882
17	67504447	67589569	10	2.50929	85122	TTC28
18	14952756	15013627	15	2.55263	60871	VPS35; ORC6
18	15103328	15244989	25	2.92786	141661	C18H16orf87
18	15749125	15852969	16	2.5528	103844	ITFG1
18	22532906	22579746	18	2.81261	46840
18	23808560	23879059	24	3.47798	70499	LPCAT2; SLC6A2
18	44316005	44394136	87	3.2238	78131
18	44467392	44525808	58	2.58191	58416
19	1821317	1832549	14	3.60587	11232
19	1891496	1951679	15	3.55223	60183
19	8003066	8048295	40	2.66508	45229
19	55962731	55980318	16	3.15692	17587
20	16564045	16610989	13	3.02886	46944
20	35865490	35953964	19	3.20619	88474	LIFR
20	68293747	68349971	15	2.63518	56224
21	4725870	4777618	22	2.47537	51748
21	4865716	4948509	29	2.4989	82793	ENSBTAG00000052298
21	11937951	11970295	20	2.47663	32344
21	40543911	40680199	86	3.11657	136288
21	41426466	41677281	23	3.4369	250815	COCH; STRN3
21	41828464	41837158	14	3.35597	8694	HEATR5A
21	41891142	41973522	25	2.6367	82380	HEATR5A; ENSBTAG00000038020
21	43915649	43994769	17	2.58109	79120
21	52119576	52433053	102	3.41013	313477	ENSBTAG00000006363
21	52509247	52570032	15	2.6202	60785
21	52763895	52882552	33	3.03423	118657	ENSBTAG00000054715
21	52947392	53188549	104	3.38632	241157
21	53255344	53268371	10	2.61795	13027
21	56569421	56647702	32	2.66086	78281	FBLN5
21	61155722	61254387	23	2.56383	98665	ATG2B; GSKIP
21	61962415	61982719	11	2.78326	20304
22	55568713	55628388	20	3.02441	59675	ATG7; VGLL4
22	56589966	56643610	44	3.506	53644	MKRN2OS; TSEN2
23	1905931	2014460	14	2.87543	108529
23	2281666	2330229	22	3.2262	48563
24	56460232	56498752	16	3.01197	38520
24	56861205	57111103	50	3.00605	249898	ATP8B1
24	59611472	59724817	15	2.72014	113345
25	1847971	1877960	10	3.52241	29989	ENSBTAG00000053369
25	10888692	11005052	33	3.36407	116360	SNX29
25	19631575	19646377	24	2.71623	14802
25	39072382	39076998	13	2.83407	4616	MMD2
26	19253198	19326388	57	2.94814	73190	R3HCC1L
26	19889741	20128755	111	2.61342	239014
26	20244950	20378038	17	2.7395	133088	ENSBTAG00000050951; CNNM1
26	22066368	22164778	18	3.04805	98410	BTRC
26	26414070	26431847	20	2.60563	17777
26	27118482	27138389	14	3.18689	19907
26	28090451	28176803	13	3.50852	86352
26	28259955	28467676	20	3.6042	207721
26	33949150	33977616	10	2.4717	28466
26	39167929	39282628	60	2.63869	114699	NOS1; EIF3A
26	39484832	39516052	10	3.15392	31220	GRK5
27	3318403	3376224	15	2.69196	57821
27	5382425	5473424	12	3.1625	90999	MCPH1
27	25813920	25847343	14	2.71742	33423
27	42826781	42833294	15	2.37471	6513
28	38286394	38345983	38	3.15995	59589
29	4584224	4726122	20	3.21754	141898	ENSBTAG00000050093
29	4797270	4827564	24	3.19879	30294
29	19544869	19563853	11	2.62763	18984
29	22752991	22777919	15	2.84207	24928
29	37762905	37820637	11	3.18285	57732	PAG5
Cline centre < 0.45
1	50465016	50613459	36	3.95009	148443	CBLB
1	91776979	91818503	21	2.33847	41524	ALADL2
1	106604935	106754475	12	3.44975	149540	PPM1L
1	133806240	133972742	32	3.07147	166502
2	46398504	46528470	25	3.83569	129966
2	82664446	82746981	13	2.70388	82535
3	2468253	2739631	25	2.82629	271378	ENSBTAG00000022954; FAM78B
4	82069402	82146017	15	3.13091	76615	VPS41
5	863989	935044	21	3.20648	71055	TSPAN8
5	1111748	1219994	13	3.38273	108246	LGR5
5	1336019	1381540	36	4.08281	45521	TMEM19; RAB21
5	4171186	4230323	25	3.50977	59137
5	4501871	4548757	10	3.34919	46886	ENSBTAG00000054123
5	17082660	17145640	19	2.80713	62980	ENSBTAG00000020784
5	40901879	40976741	28	3.4697	74862	SLC2A13
5	41822886	41839685	27	4.01239	16799	KIF21A
5	55038971	55148668	20	4.01328	109697
5	72822556	72883735	20	4.05926	61179
5	111151728	111212068	33	2.67903	60340	ENTHD1
6	5178947	5208573	19	3.3758	29626
6	14118403	14146621	11	3.3126	28218
6	23550037	23635638	26	3.69944	85601	PPP3CA
7	35971693	36091073	24	3.08595	119380
7	44879620	44959311	31	3.05761	79691	FSTL4
7	69314587	69435815	10	3.45887	121228	THG1L; LSM11; CLINT1
8	21606603	21700004	16	3.74896	93401
8	21783947	21852755	12	3.2687	68808
8	103697848	103823539	16	3.43872	125691	WHRN; ATP6V1G1; TMEM268
8	107417187	107475383	13	2.4075	58196
9	29850177	29868562	20	3.38422	18385	TBC1D32
9	77695069	77709479	12	3.69422	14410
10	3802754	3857262	10	3.29633	54508
10	8622353	8715231	10	3.66495	92878	WDR41
10	11557161	11672776	10	3.30992	115615	GPR137C; TXNDC16
10	55628284	55636980	21	2.86742	8696	UNC13C
10	93171903	93279984	12	2.91645	108081
10	93341144	93501792	23	2.7782	160648
11	61122168	61187645	15	3.1076	65477	EHBP1
11	105185553	105241159	13	3.52143	55606
12	5823373	6103331	42	3.31394	279958
12	67741993	67762191	26	2.54866	20198	GPC6
13	817579	826285	10	3.30011	8706
13	36720271	36761051	10	2.84772	40780	ARMC4
14	55801076	55832248	15	3.20138	31172
14	55903885	56100944	23	3.36908	197059	EMC2
14	56184846	56339347	125	3.28841	154501	EIF3E
14	61400841	61445583	10	3.3089	44742	ATP6V1C1
14	61711739	61800011	26	3.66873	88272	KLF10
14	64404956	64505683	28	3.65496	100727	MGC148714; VPS13B
14	64886326	65122536	57	3.76408	236210	VPS13B
14	74114206	74536948	42	2.91636	422742	ENSBTAG00000048920; MMP16
14	74661348	74721639	15	3.17611	60291	MMP16
15	67715666	67770937	10	3.31035	55271
16	52252937	52293595	10	3.21261	40658	TMEM51
16	52345817	52364297	11	3.16135	18480
17	27324049	27397908	20	4.07005	73859
17	46521208	46539351	12	3.54472	18143	RIMBP2
18	15226436	15258468	88	3.23446	32032
19	1829424	1975830	19	3.94526	146406
19	2310569	2351863	36	2.6116	41294
20	35831187	35991462	25	3.79198	160275	LIFR; EGFLAM
20	52632378	52706507	11	3.04412	74129	ENSBTAG00000013660
20	61888541	61952090	23	3.33646	63549	CTNND2
21	5589225	5594183	10	2.90171	4958	LRRK1
21	9183512	9301489	22	2.83046	117977
22	34867829	34873237	20	3.62621	5408
22	39901243	39926622	10	2.59277	25379
25	10843991	11001987	71	3.03736	157996	SNX29
26	5064866	5179027	14	3.42052	114161	PCDH15
28	8337747	8411998	16	2.38335	74251	GNG4; LYST
28	21068959	21089944	17	3.37525	20985
29	24449650	24571654	11	3.00598	122004	PRMT3; HTATIP2
29	46167719	46220827	13	2.82964	53108	CPT1A
* Number of variants with significantly steep clines in region
$ mean cline steepness (v) for variants with significantly steep clines in region

## Sheet: African Bos taurus S1
Table S5b. Regions of restricted introgression grouped by cline centre cluster for the African taurine S1 approach.
Chr	Start	Stop	N*	v$	Length	Gene(s)
Cline centre > 0.55
1	11766954	11789063	15	2.5243	22109
1	84662068	84767923	28	2.73666	105855
1	110308278	110394965	16	2.64444	86687	VEPH1
1	148688888	148889770	37	3.10911	200882	CLDN14
2	50129290	50392477	47	2.69216	263187
2	72592947	72612166	10	2.65951	19219	ENSBTAG00000051422
2	73095299	73218218	11	2.66517	122919	CLASP1
2	94974259	94989197	15	2.76586	14938	DYTN
2	114632436	114758801	10	2.41173	126365
2	125849072	125901507	11	3.42657	52435	WASF2; GPR3
3	33029422	33129513	15	3.20402	100091	LAMTOR5; SLC16A4; RBM15
3	96909126	96941637	44	2.67246	32511
3	98669692	98691616	14	2.44887	21924
3	116969420	117049065	19	3.17311	79645	MLPH; PRLH; RAB17
4	39579279	39693266	10	2.53134	113987
4	68452963	68621957	23	2.9002	168994	HIBADH
4	69376759	69566224	15	3.30176	189465
4	90719524	90858731	15	3.12501	139207	GRM8
5	24537967	24598242	10	3.11386	60275	TMCC3
5	46569135	46622676	27	2.6884	53541
5	46785078	46886095	27	3.2672	101017
5	48194660	48290524	25	3.01732	95864
5	52222764	52300244	17	2.49766	77480
5	56380532	56552898	25	2.93636	172366	MYO1A; TAC3; ZBTB39; GPR182; ENSBTAG00000049045; ENSBTAG00000049081; ENSBTAG00000050051; RDH16; SDR9C7
5	119248784	119531272	79	3.10075	282488	ZBED4; ALG12; CRELD2; PIM3; IL17REL; TTLL8; MLC1; MOV10L1; ENSBTAG00000046844; ENSBTAG00000047080
7	19423540	19608923	28	3.69964	185383	DPP9; MYDGF; TNFAIP8L1; SEMA6B; LRG1; PLIN5
7	19768684	19878216	14	3.31166	109532	FSD1; TMIGD2; SHD; YJU2; EBI3; ENSBTAG00000054046; ENSBTAG00000052694; SIRT6; CREB3L3
7	26112254	26224388	20	2.95341	112134	CCDC192
7	31606217	31759119	16	2.57182	152902	ENSBTAG00000019881; LOX
7	52280063	52548016	57	3.09181	267953	ENSBTAG00000049493; ENSBTAG00000030474; ENSBTAG00000054343; ENSBTAG00000050840; ENSBTAG00000049316; SLC25A2; PCDHGA3; ENSBTAG00000048645; PCDHGA5; PCDHGC3; ENSBTAG00000053294; ENSBTAG00000054576; ENSBTAG00000055200; ENSBTAG00000048933
7	60573738	60760583	12	2.60389	186845	ABLIM3; ENSBTAG00000048563; AFAP1L1; ENSBTAG00000052766; GRPEL2; PCYOX1L
7	65959416	66186399	46	2.88149	226983	LARP1; ENSBTAG00000048681; CNOT8; GEMIN5; MRPL22
8	57881197	57921611	14	2.49998	40414
9	14162509	14230237	22	2.95112	67728
9	17534013	17597197	10	2.66356	63184	MEI4
9	75212424	75412293	46	2.42429	199869	OLIG3
10	75552814	75626827	11	2.51093	74013	RHOJ; GPHB5; ENSBTAG00000055159
11	38286978	38331050	34	2.44599	44072	PPP4R3B; PNPT1
11	38531034	38616537	12	2.74699	85503	EFEMP1
11	72343954	72456044	10	2.58472	112090	TRIM54; DJC5G; SLC30A3; CAD; ATRAID; SLC5A6
11	75711752	75740232	13	2.88973	28480
12	20038970	20158729	14	2.44944	119759
12	29122879	29378019	35	2.46026	255140	RXFP2
13	47394631	47511155	12	2.58284	116524	TMEM230; PC; CDS2
13	48090970	48112223	11	2.89432	21253	TRMT6
15	25021488	25120714	12	2.70339	99226	NXPE4
15	60712379	60996785	33	2.8241	284406	KC4; FSHB
15	61456011	61627710	27	2.45784	171699
16	25248641	25312377	11	3.06294	63736
16	25947413	25965300	11	2.51286	17887
16	26464890	26533860	10	2.50705	68970	DISP1
17	5972770	6190788	28	2.87688	218018	GATB; FAM160A1
18	14852289	15014144	16	2.78909	161855	SHCBP1; ENSBTAG00000025283; VPS35; ORC6
18	22732919	22869659	10	2.75094	136740
18	25967826	26089833	11	2.93141	122007	CFAP20; CSNK2A2; CCDC113
18	44344015	44390936	38	3.12983	46921
18	44470222	44480071	11	2.4757	9849
20	9040660	9098637	15	2.65063	57977
20	60135389	60201081	12	2.58279	65692
21	3465709	3661634	21	2.68563	195925
21	39388149	39466260	10	3.34269	78111
21	40610645	40777874	23	2.84122	167229
21	44063808	44143978	23	2.82336	80170	NPAS3
21	54715532	55009915	93	3.26534	294383	KLHL28; TOGARAM1; PRPF39; FKBP3; FANCM; MIS18BP1; TGM5
24	56944171	57054788	22	2.55765	110617	ATP8B1
26	19951651	20086831	37	2.71267	135180
26	26023177	26115595	10	2.63715	92418	SORCS3
Cline centre = 0.45 to 0.55
1	41559222	41586456	19	3.91734	27234	EPHA6
1	129296928	129337527	10	2.53354	40599
2	8616166	8657678	26	2.9014	41512
2	115413764	115469305	17	3.61819	55541	COL4A3
2	117760380	117776029	10	3.73507	15649	DNER; ENSBTAG00000049805
4	16237986	16310734	10	3.47644	72748	ICA1
4	23149213	23184857	10	2.69533	35644	DGKB
4	24469260	24539955	16	2.8774	70695	CRPPA
4	33355847	33454592	27	3.12825	98745	ENSBTAG00000019276; ELAPOR2
4	34442418	34451785	10	2.57937	9367
4	89011381	89054067	21	3.41005	42686	GPR37
4	97137196	97186487	13	2.9455	49291	EXOC4
5	46566029	46630059	23	3.038	64030
5	47002806	47024997	27	3.42672	22191
5	47787972	47864629	17	3.77004	76657	HMGA2
5	98816699	98884284	15	3.61559	67585	YBX3
5	106621325	106683753	12	2.98723	62428	TSPAN9
5	111135174	111212068	18	2.54311	76894	ENTHD1
5	112755130	112854687	31	2.88667	99557	ENSBTAG00000047629; MEI1; CCDC134; SREBF2
5	113043265	113062964	19	2.64684	19699	SMDT1; NDUFA6
5	113606590	113683566	16	2.63672	76976	ARFGAP3; ENSBTAG00000045575
6	14096427	14149472	19	2.76688	53045
6	35247291	35255669	11	2.68693	8378
6	69292675	69761022	143	3.2773	468347	ENSBTAG00000004082; CHIC2; GSX2; PDGFRA
6	69917632	69987478	45	3.22247	69846
6	70044747	70304843	36	2.93687	260096	KIT
6	85570866	85777549	47	3.62831	206683	ODAM; CSN3; CABS1
6	103362122	103625880	37	4.06821	263758	CRMP1; EVC; EVC2
6	103866449	103969738	23	2.98447	103289	STK32B
7	46860154	46925330	29	3.20576	65176	MACROH2A1
7	86473968	86521520	16	3.5759	47552
8	88959590	88962417	11	3.23224	2827	SHC3
9	17534115	17602451	10	2.70379	68336	MEI4
9	29256228	29371620	26	3.27645	115392
9	29964970	30020626	18	2.92449	55656	TBC1D32
10	65457087	65607505	33	3.20864	150418	ENSBTAG00000047170; FERMT2
10	66556929	66584548	15	2.975	27619
10	93194747	93352077	37	2.93352	157330
11	8804864	8824599	10	2.90783	19735
11	40573355	40596205	16	3.65852	22850
11	44269572	44283359	21	3.3026	13787	SEPTIN10
11	44940451	44981493	31	3.40159	41042
14	55771333	56219175	76	2.49105	447842	EMC2
14	64922674	65073257	11	3.65619	150583	VPS13B
14	74265228	74831531	231	2.88615	566303	MMP16
15	54420358	54510608	15	2.65624	90250	SLCO2B1; TPBGL; ARRB1
15	54758620	54811610	12	2.85865	52990	MAP6
15	67663828	67731238	10	2.47564	67410
16	66321175	66472483	37	2.54928	151308
18	14637226	14775084	15	2.46734	137858	FANCA; SPIRE2; TCF25; MC1R; TUBB3; DEF8; ENSBTAG00000038051; DBNDD1; GAS8
18	44316005	44394136	50	3.1888	78131
18	44609524	44641600	12	2.9268	32076	LSM14A
19	1323306	1467556	10	3.40406	144250	CA10
19	1623100	1694358	13	2.9001	71258
19	1821317	1831886	12	3.28308	10569
19	1895143	1952072	14	3.06767	56929
19	8003066	8048295	31	2.79506	45229
20	6289555	6330102	10	2.87047	40547
20	68340337	68389719	12	2.7604	49382
21	12035183	12218205	60	2.8901	183022
21	40557532	40729394	24	2.93823	171862
21	41562393	41910667	52	3.01127	348274	STRN3; AP4S1; HECTD1; HEATR5A
21	42169426	42193176	10	2.60703	23750	NUBPL
21	52118810	52188369	31	3.26804	69559
21	52258548	52435238	119	3.24843	176690	ENSBTAG00000006363
21	52720372	53255544	514	3.26698	535172	ENSBTAG00000054715
23	1908209	1922757	11	2.68752	14548
23	2288770	2298191	10	3.16733	9421
23	4244355	4253655	14	2.81635	9300	ENSBTAG00000046193
24	56911600	57141978	52	2.7234	230378	ATP8B1
25	10891321	11001987	15	3.12624	110666	SNX29
25	29044534	29082668	17	2.60529	38134	CALN1
26	5091187	5197542	12	3.02596	106355	PCDH15
26	19167840	19311932	19	2.97954	144092	CRTAC1; R3HCC1L
26	20244950	20295117	12	2.59106	50167	ENSBTAG00000050951
26	32648255	32663111	10	3.81454	14856
26	32789184	32837150	48	2.98437	47966	TECTB
26	39169404	39282628	13	2.5514	113224	NOS1; EIF3A
27	22982363	22999429	13	2.81865	17066
28	38291357	38344722	17	3.13685	53365
29	3643796	3669036	24	3.24486	25240
29	4797496	4804985	12	3.57689	7489
Cline centre < 0.45
1	137123005	137184452	20	3.43761	61447	DJC13
1	137274733	137362325	13	3.02762	87592	ACP3; ENSBTAG00000054801
1	138282384	138393771	35	3.75253	111387	CPNE4; ENSBTAG00000053358; MRPL3
2	17812246	17832848	22	2.51951	20602	CCDC141
2	34643794	34691245	10	3.49766	47451	SLC4A10
2	46341024	46505586	22	3.28225	164562
2	127587452	127665212	10	2.69598	77760	MACO1; ENSBTAG00000001297; TMEM50A
3	2430747	2516793	10	3.13813	86046
3	44286116	44319153	10	3.45698	33037	PLPPR5
3	105144138	105189690	15	2.58374	45552	SCMH1
5	1363105	1419893	41	3.80566	56788	RAB21
5	4657039	4713837	32	2.73001	56798
5	17044146	17134233	11	2.96612	90087	ENSBTAG00000020784
5	72822556	72883735	18	3.78597	61179
6	23599502	23630357	10	3.25688	30855	PPP3CA
6	54694209	54714747	11	3.70857	20538
6	71001938	71065458	11	3.15891	63520	PDCL2; ENSBTAG00000054466; NMU
7	23899241	23902624	11	2.8995	3383
10	55628166	55635047	19	2.63768	6881
10	93274593	93556065	102	3.23436	281472
12	5793506	5889515	11	3.13728	96009
12	67741993	67773346	31	2.90817	31353	GPC6
14	56255696	56324894	81	2.85089	69198	EIF3E
14	61709644	61782681	12	2.79997	73037	KLF10
14	64445143	64505683	10	3.42061	60540	MGC148714; VPS13B
20	42265135	42356121	17	3.55198	90986	CDH6
20	52801473	52822250	17	2.74448	20777
22	34868051	34871848	11	3.53885	3797
24	46669796	46746812	14	3.51854	77016	KATL2
25	10968923	10983275	16	3.27686	14352	SNX29
26	5102608	5178411	10	3.27639	75803	PCDH15
27	536370	733089	58	3.02878	196719
* Number of variants with significantly steep clines in region
$ mean cline steepness (v) for variants with significantly steep clines in region
* Number of variants with significantly steep clines in region
$ mean cline steepness (v) for variants with significantly steep clines in region
